# Supplementary material for: Basic reproduction number varies markedly between closely related pandemic Escherichia coli clones
Source: Nat Commun. 2025 Nov 4;16:9490. doi: 10.1038/s41467-025-65301-1 (PMC12586494; doi:10.1038/s41467-025-65301-1)
Supplement: Supplementary file 4 — Source Data [file 41467_2025_65301_MOESM4_ESM.xlsx]

## Sheet: Incidences for ST131 clades
Year	A	C1	C2
2004	3.895481099	3.895481099	0.0
2005	0.0	0.0	0.0
2006	12.63574303	4.211914342	0.0
2007	4.214389921	4.214389921	8.428779841
2008	10.53623309	7.024155394	7.024155394
2009	5.791326511	11.58265302	8.686989767
2010	15.35183577	9.21110146	3.070367153
2011	8.640565329	14.40094222	5.760376886
2012	23.63202185	8.59346249	10.74182811
2013	31.85117011	21.23411341	21.23411341
2014	30.04446814	21.85052228	13.65657643
2015	10.12509227	22.7814576	25.31273067
2016	21.06123816	34.22451201	15.79592862
2017	20.58092404	25.15446272	16.00738537
